# Supplementary material for: Genomic differentiation across the speciation continuum in three hummingbird species pairs
Source: BMC Evol Biol. 2020 Sep 3;20:113. doi: 10.1186/s12862-020-01674-9 (PMC7469328; doi:10.1186/s12862-020-01674-9)
Supplement: Supplementary file 4 — Additional file 4: Supplemental Table 2. List of genes associated with top 1% FST windows determined using genome annotation of Anna’s Hummingbird from Rhie et al. 2020 [74]. [file 12862_2020_1674_MOESM4_ESM.xlsx]

## Sheet: Calypte
chromosome name	genome position			gene ID	gene name
Pseudochromosome_1	NC_044244.1	62990255	63466607	103530161	CACNA1C
Pseudochromosome_1	NC_044244.1	77893707	77894309	115599139	LOC115599139
Pseudochromosome_2	NC_044245.1	15729830	15867600	103537611	SVIL
Pseudochromosome_2	NC_044245.1	18964629	19068479	103527538	DNAJC1
Pseudochromosome_2	NC_044245.1	19074239	19200093	103527505	MLLT10
Pseudochromosome_2	NC_044245.1	56294347	56671835	103536148	CDKAL1
Pseudochromosome_2	NC_044245.1	56699343	56699503	115597970	LOC115597970
Pseudochromosome_3	NC_044246.1	10582496	10625203	103528616	PRKD3
Pseudochromosome_3	NC_044246.1	10625520	10632584	103528641	NDUFAF7
Pseudochromosome_3	NC_044246.1	10632729	10646712	103528640	CEBPZ
Pseudochromosome_3	NC_044246.1	10646337	10648745	115598121	CEBPZOS
Pseudochromosome_3	NC_044246.1	10649918	10655431	103528639	SULT6B1
Pseudochromosome_3	NC_044246.1	12089658	12112857	103528635	EIF2AK2
Pseudochromosome_3	NC_044246.1	12112966	12117038	103528609	NANP
Pseudochromosome_3	NC_044246.1	12180141	12184770	103528634	LOC103528634
Pseudochromosome_3	NC_044246.1	13800090	13808870	115598161	MRPL14
Pseudochromosome_3	NC_044246.1	13808831	13857251	103530053	TMEM63B
Pseudochromosome_3	NC_044246.1	13860331	13873737	103530052	CAPN11
Pseudochromosome_3	NC_044246.1	13882240	13901926	115598044	LOC115598044
Pseudochromosome_3	NC_044246.1	13903255	13936740	103530051	SLC29A1
Pseudochromosome_3	NC_044246.1	13937583	13944649	103530050	HSP90AB1
Pseudochromosome_3	NC_044246.1	13945584	13952545	103530049	SLC35B2
Pseudochromosome_3	NC_044246.1	13954348	13967184	103530048	NFKBIE
Pseudochromosome_3	NC_044246.1	13977015	13985160	103530075	TMEM151B
Pseudochromosome_3	NC_044246.1	13997687	14004161	103530047	TCTE1
Pseudochromosome_3	NC_044246.1	107903701	107913875	103525774	LOC103525774
Pseudochromosome_3	NC_044246.1	107926665	107941831	103525750	LOC103525750
Pseudochromosome_3	NC_044246.1	107954575	107995192	103525772	FKBP1B
Pseudochromosome_4	NC_044247.1	200445	212283	103535185	LOC103535185
Pseudochromosome_4	NC_044247.1	212507	232564	103535159	HEPH
Pseudochromosome_4	NC_044247.1	248168	252825	103535186	LOC103535186
Pseudochromosome_4	NC_044247.1	276444	281171	103535187	LOC103535187
Pseudochromosome_4	NC_044247.1	292951	303144	103535188	EDA2R
Pseudochromosome_4	NC_044247.1	18205114	18243903	103534151	ABCB7
Pseudochromosome_4	NC_044247.1	18248158	18250924	115598215	LOC115598215
Pseudochromosome_4	NC_044247.1	18251301	18262741	103534198	UPRT
Pseudochromosome_4	NC_044247.1	18265847	18283260	103534199	ZDHHC15
Pseudochromosome_4	NC_044247.1	18284049	18284764	115598200	LOC115598200
Pseudochromosome_4A	NC_044248.1	32871035	32903938	103528463	GUCY1A1
Pseudochromosome_4A	NC_044248.1	33011346	33028244	115598295	MAP9
Pseudochromosome_4A	NC_044248.1	33094718	33095875	103528462	NPY2R
Pseudochromosome_4B	NC_044249.1	9139573	9293090	103534808	WDFY3
Pseudochromosome_4B	NC_044249.1	9990158	10005342	103534813	NUDT9
Pseudochromosome_4B	NC_044249.1	10005265	10013406	103536456	LOC103536456
Pseudochromosome_4B	NC_044249.1	10021629	10029567	115598326	LOC115598326
Pseudochromosome_4B	NC_044249.1	10036206	10062421	103535702	KLHL8
Pseudochromosome_4B	NC_044249.1	10071333	10162126	103535765	AFF1
Pseudochromosome_5	NC_044250.1	8415263	8561070	103538381	GALNT18
Pseudochromosome_5	NC_044250.1	13767721	13810310	103538424	DUSP8
Pseudochromosome_5	NC_044250.1	13834342	13948330	103538335	MOB2
Pseudochromosome_5	NC_044250.1	13966704	14264468	103538334	BRSK2
Pseudochromosome_5A	NC_044251.1	5084693	5100164	115598480	LOC115598480
Pseudochromosome_5A	NC_044251.1	5100764	5106562	115598453	OIP5
Pseudochromosome_5A	NC_044251.1	5106871	5119255	103534456	NUSAP1
Pseudochromosome_5A	NC_044251.1	5120760	5129398	103534429	NDUFAF1
Pseudochromosome_5A	NC_044251.1	5129440	5159999	103534427	RTF1
Pseudochromosome_5A	NC_044251.1	5197996	5199428	103534455	LOC103534455
Pseudochromosome_5A	NC_044251.1	5494366	5538840	103534425	TYRO3
Pseudochromosome_5A	NC_044251.1	5552881	5606775	103534424	MGA
Pseudochromosome_5A	NC_044251.1	21601109	21622501	103538794	ISM2
Pseudochromosome_5A	NC_044251.1	21624381	21699703	103538751	SPTLC2
Pseudochromosome_5A	NC_044251.1	27097521	27129460	103527234	TC2N
Pseudochromosome_5A	NC_044251.1	27143990	27189814	103527251	FBLN5
Pseudochromosome_6	NC_044252.1	20908998	20913210	103525519	GOT1
Pseudochromosome_6	NC_044252.1	20914774	20934698	103525518	CNNM1
Pseudochromosome_6	NC_044252.1	20945223	21055444	103525517	HPSE2
Pseudochromosome_6	NC_044252.1	21096450	21110336	103525513	CRTAC1
Pseudochromosome_6	NC_044252.1	21111909	21118710	103525512	GOLGA7B
Pseudochromosome_6	NC_044252.1	21120609	21123513	103525465	SFRP5
Pseudochromosome_6	NC_044252.1	21125552	21130793	103525511	ZFYVE27
Pseudochromosome_6	NC_044252.1	21132052	21134523	103525510	MARVELD1
Pseudochromosome_6	NC_044252.1	21134272	21135896	115598505	AVPI1
Pseudochromosome_6	NC_044252.1	21136056	21143375	103525508	PI4K2A
Pseudochromosome_6	NC_044252.1	21143791	21147472	103525464	MORN4
Pseudochromosome_6	NC_044252.1	21147562	21149929	103525463	HOGA1
Pseudochromosome_6	NC_044252.1	21151075	21153529	103525507	ANKRD2
Pseudochromosome_6	NC_044252.1	21154789	21159592	103525506	UBTD1
Pseudochromosome_6	NC_044252.1	21159958	21175223	103525505	MMS19
Pseudochromosome_6	NC_044252.1	21175390	21180952	103525462	ZDHHC16
Pseudochromosome_6	NC_044252.1	21181115	21183373	103525504	EXOSC1
Pseudochromosome_6	NC_044252.1	21183859	21186451	103525461	PGAM1
Pseudochromosome_6	NC_044252.1	21186845	21197249	103525503	RRP12
Pseudochromosome_6	NC_044252.1	24478886	24762144	103525241	LOC103525241
Pseudochromosome_6	NC_044252.1	26583254	26762056	103525207	TCF7L2
Pseudochromosome_7	NC_044253.1	15773637	15842119	103531346	TNS1
Pseudochromosome_7	NC_044253.1	15844897	15850861	103531408	RUFY4
Pseudochromosome_7	NC_044253.1	15852094	15857215	103531345	LOC103531345
Pseudochromosome_7	NC_044253.1	15857177	15877593	103531407	ARPC2
Pseudochromosome_7	NC_044253.1	15877397	15882293	103531406	AAMP
Pseudochromosome_7	NC_044253.1	15882451	15893565	103531405	PNKD
Pseudochromosome_7	NC_044253.1	15883791	15889752	103531344	TMBIM1
Pseudochromosome_7	NC_044253.1	15893990	15896938	103531404	CATIP
Pseudochromosome_7	NC_044253.1	15897755	15904282	103531403	SLC11A1
Pseudochromosome_8	NC_044254.1	8490421	8558155	103537044	NEK7
Pseudochromosome_8	NC_044254.1	9102979	9185493	103537045	NR5A2
Pseudochromosome_8	NC_044254.1	9482246	9514025	103537050	GPSM2
Pseudochromosome_8	NC_044254.1	9514221	9526936	115598682	AKNAD1
Pseudochromosome_8	NC_044254.1	9530729	9551902	103537051	STXBP3
Pseudochromosome_8	NC_044254.1	9551997	9562333	115598643	LOC115598643
Pseudochromosome_8	NC_044254.1	9560014	9567797	103537073	PRPF38B
Pseudochromosome_8	NC_044254.1	9567929	9580482	103537052	HENMT1
Pseudochromosome_8	NC_044254.1	9586842	9613695	103537074	FAM102B
Pseudochromosome_8	NC_044254.1	12396257	12736325	103525973	DPYD
Pseudochromosome_8	NC_044254.1	20786982	21004010	103525920	RNF220
Pseudochromosome_8	NC_044254.1	21006608	21013388	103525806	TMEM53
Pseudochromosome_8	NC_044254.1	21019714	21019828	115598724	LOC115598724
Pseudochromosome_8	NC_044254.1	21020686	21020800	115598723	LOC115598723
Pseudochromosome_8	NC_044254.1	21026022	21043622	103525917	KIF2C
Pseudochromosome_8	NC_044254.1	21043961	21044075	115598707	LOC115598707
Pseudochromosome_8	NC_044254.1	21044549	21044663	115598718	LOC115598718
Pseudochromosome_8	NC_044254.1	21045277	21050144	103525916	RPS8
Pseudochromosome_8	NC_044254.1	21046049	21046133	115598710	LOC115598710
Pseudochromosome_8	NC_044254.1	21046495	21046598	115598713	LOC115598713
Pseudochromosome_8	NC_044254.1	21048582	21048654	115598711	LOC115598711
Pseudochromosome_8	NC_044254.1	21049715	21049786	115598712	LOC115598712
Pseudochromosome_8	NC_044254.1	21050790	21050920	115598721	LOC115598721
Pseudochromosome_8	NC_044254.1	21054546	21056649	115598659	LOC115598659
Pseudochromosome_8	NC_044254.1	21060801	21068010	103525805	PLK3
Pseudochromosome_8	NC_044254.1	21069045	21070077	103525915	TCTEX1D4
Pseudochromosome_8	NC_044254.1	21071500	21077943	103525914	BTBD19
Pseudochromosome_8	NC_044254.1	21079208	21100114	103525913	PTCH2
Pseudochromosome_8	NC_044254.1	30801799	30805744	103535111	FPGT
Pseudochromosome_8	NC_044254.1	30812214	30857118	103534742	LOC103534742
Pseudochromosome_8	NC_044254.1	30856952	30857707	115598672	LOC115598672
Pseudochromosome_8	NC_044254.1	30860382	30881384	103535120	ERICH3
Pseudochromosome_8	NC_044254.1	30882885	30888702	103537822	CRYZ
Pseudochromosome_8	NC_044254.1	30888895	30893588	103535130	TYW3
Pseudochromosome_8	NC_044254.1	30950086	30961097	103534768	LHX8
Pseudochromosome_8	NC_044254.1	30969277	31026906	103534778	SLC44A5
Pseudochromosome_9	NC_044255.1	5409776	5447479	103534681	ST6GAL1
Pseudochromosome_9	NC_044255.1	5470362	5476495	103534686	ADIPOQ
Pseudochromosome_9	NC_044255.1	5486479	5487420	115598762	LOC115598762
Pseudochromosome_9	NC_044255.1	5495711	5496646	103534685	LOC103534685
Pseudochromosome_9	NC_044255.1	7615383	7663501	103527347	PER2
Pseudochromosome_9	NC_044255.1	7677015	7679419	115598784	LOC115598784
Pseudochromosome_9	NC_044255.1	15358107	15359629	115598787	LOC115598787
Pseudochromosome_9	NC_044255.1	15359862	15378681	103528051	BCL6
Pseudochromosome_9	NC_044255.1	15386056	15387792	103528125	SST
Pseudochromosome_9	NC_044255.1	25299467	25300428	103534291	GPR119
Pseudochromosome_9	NC_044255.1	25302455	25310335	103534256	SELENOT
Pseudochromosome_9	NC_044255.1	25310601	25322844	103534290	EIF2A
Pseudochromosome_9	NC_044255.1	25322937	25324065	115598785	SERP1
Pseudochromosome_9	NC_044255.1	25328507	25350127	103534255	TSC22D2
Pseudochromosome_9	NC_044255.1	25358230	25409004	115598744	LOC115598744
Pseudochromosome_10	NC_044256.1	14145149	14350078	103526834	NTRK3
Pseudochromosome_10	NC_044256.1	21598406	21609461	103538232	LOC103538232
Pseudochromosome_10	NC_044256.1	21608646	21651082	103538228	PPIP5K1
Pseudochromosome_10	NC_044256.1	21656148	21667220	103538227	MAP1A
Pseudochromosome_11	NC_044257.1	2899572	2968157	103535271	NECAB2
Pseudochromosome_11	NC_044257.1	2985414	3003763	103535239	OSGIN1
Pseudochromosome_11	NC_044257.1	3325333	3370610	103535243	ESRP2
Pseudochromosome_11	NC_044257.1	3387736	3453142	103535277	NFATC3
Pseudochromosome_12	NC_044258.1	2371001	2425020	103539635	FAM120A
Pseudochromosome_12	NC_044258.1	2434520	2517436	103539841	PHF2
Pseudochromosome_12	NC_044258.1	4266176	4302694	103533121	IP6K1
Pseudochromosome_12	NC_044258.1	4304142	4310100	103533188	CDHR4
Pseudochromosome_12	NC_044258.1	4310099	4313137	115599021	INKA1
Pseudochromosome_12	NC_044258.1	4313148	4321397	103533189	UBA7
Pseudochromosome_12	NC_044258.1	4321510	4322390	115598996	TCTA
Pseudochromosome_12	NC_044258.1	4322438	4324573	103533190	AMT
Pseudochromosome_12	NC_044258.1	4324974	4328562	103533191	NICN1
Pseudochromosome_12	NC_044258.1	4330309	4381740	103533123	DAG1
Pseudochromosome_12	NC_044258.1	4382062	4386640	103533193	MST1
Pseudochromosome_12	NC_044258.1	4386625	4391414	103533194	LOC103533194
Pseudochromosome_12	NC_044258.1	4391586	4396167	103533195	LOC103533195
Pseudochromosome_12	NC_044258.1	4396704	4399925	115598993	LOC115598993
Pseudochromosome_12	NC_044258.1	4399993	4487289	103533196	BSN
Pseudochromosome_13	NC_044259.1	9597008	9604558	103532863	KIAA1191
Pseudochromosome_13	NC_044259.1	9604855	9613101	103532927	SIMC1
Pseudochromosome_13	NC_044259.1	9613037	9616420	103532862	THOC3
Pseudochromosome_13	NC_044259.1	9617445	9632804	103532861	CPLX2
Pseudochromosome_13	NC_044259.1	9649225	9662646	103532926	HRH2
Pseudochromosome_13	NC_044259.1	9693570	9698595	103532925	SPINK1
Pseudochromosome_13	NC_044259.1	9696650	9750341	115599042	LOC115599042
Pseudochromosome_14	NC_044260.1	2494590	2503236	103525364	ZDHHC4
Pseudochromosome_14	NC_044260.1	2507864	2539142	103525720	GRID2IP
Pseudochromosome_14	NC_044260.1	2542895	2557150	103525374	SLC5A11
Pseudochromosome_14	NC_044260.1	2553515	2558102	115599188	LOC115599188
Pseudochromosome_14	NC_044260.1	2557886	2561793	115599187	TEX47
Pseudochromosome_14	NC_044260.1	2561764	2609047	103525730	ARHGAP17
Pseudochromosome_17	NC_044262.1	4295436	4301006	103526439	FPGS
Pseudochromosome_17	NC_044262.1	4300920	4307324	103526366	CDK9
Pseudochromosome_17	NC_044262.1	4308548	4330985	103526369	SH2D3C
Pseudochromosome_17	NC_044262.1	4331387	4335637	103526367	TOR2A
Pseudochromosome_17	NC_044262.1	4336290	4338831	103526440	PTRH1
Pseudochromosome_17	NC_044262.1	4340432	4346162	103526370	CERCAM
Pseudochromosome_17	NC_044262.1	4355346	4373792	103526441	URM1
Pseudochromosome_17	NC_044262.1	4378990	4389814	103526371	SLC27A4
Pseudochromosome_17	NC_044262.1	4389993	4390081	115599291	TRNAR-UCU
Pseudochromosome_17	NC_044262.1	4390763	4395597	103526443	COQ4
Pseudochromosome_17	NC_044262.1	4395478	4400405	103526444	TRUB2
Pseudochromosome_18	NC_044263.1	6977751	7038133	103529056	SPAG9
Pseudochromosome_18	NC_044263.1	7038185	7046184	103529055	LOC103529055
Pseudochromosome_18	NC_044263.1	7048124	7050681	103529054	LOC103529054
Pseudochromosome_18	NC_044263.1	7051212	7079684	103529052	MBTD1
Pseudochromosome_18	NC_044263.1	7080207	7087691	103529159	UTP18
Pseudochromosome_21	NC_044266.1	6791	8241	103537323	LOC103537323
Pseudochromosome_21	NC_044266.1	15947	16944	103537409	LOC103537409
Pseudochromosome_21	NC_044266.1	23954	24630	103537324	LOC103537324
Pseudochromosome_21	NC_044266.1	26477	45620	103537325	PANK4
Pseudochromosome_21	NC_044266.1	45506	52622	103537327	LOC103537327
Pseudochromosome_21	NC_044266.1	57006	114411	103537410	PLCH2
Pseudochromosome_26	NC_044271.1	2885372	2904560	103534695	SLC41A1
Pseudochromosome_26	NC_044271.1	2905967	2912928	103534696	RAB29
Pseudochromosome_26	NC_044271.1	2915644	2934846	103534717	NUCKS1
Pseudochromosome_26	NC_044271.1	2942912	2948412	115599705	LOC115599705
Pseudochromosome_26	NC_044271.1	2948351	2974040	103534697	SLC45A3
Pseudochromosome_26	NC_044271.1	2988405	3008390	103534698	ELK4
Pseudochromosome_26	NC_044271.1	3580074	3609508	103533527	CEPT1
Pseudochromosome_26	NC_044271.1	3613260	3623650	103533618	DENND2D
Pseudochromosome_26	NC_044271.1	3638580	3649677	103533619	MYBPH
Pseudochromosome_26	NC_044271.1	3652797	3671915	103533620	ADORA1
Pseudochromosome_26	NC_044271.1	3684590	3689243	103533528	MYOG
Pseudochromosome_26	NC_044271.1	3690993	3721318	103533621	PPFIA4
Pseudochromosome_26	NC_044271.1	4496078	4603390	103533641	LGR6
Pseudochromosome_26	NC_044271.1	4664202	4687289	103533541	LRRN2
Pseudochromosome_26	NC_044271.1	4698726	4717191	103533542	MDM4
Pseudochromosome_28	NC_044273.1	2981	60084	103532631	LOC103532631
Pseudochromosome_28	NC_044273.1	50676	54930	115599817	LOC115599817
Pseudochromosome_28	NC_044273.1	60283	97992	103532609	NFIC
Pseudochromosome_Z	NC_044274.1	5821054	6007454	103532423	RIT2
Pseudochromosome_Z	NC_044274.1	13317662	13376233	103528167	SLC1A3
Pseudochromosome_Z	NC_044274.1	18298692	18511853	103534206	ARL15
Pseudochromosome_Z	NC_044274.1	18412762	18436587	115599956	LOC115599956
Pseudochromosome_Z	NC_044274.1	22917242	23012547	103531844	MEGF10
Pseudochromosome_Z	NC_044274.1	23023465	23104487	103531843	PRRC1
Pseudochromosome_Z	NC_044274.1	23081391	23081709	103531842	CTXN3
Pseudochromosome_Z	NC_044274.1	24506165	24527309	103537547	SLC49A3
Pseudochromosome_Z	NC_044274.1	24556154	24604468	103537531	PCGF3
Pseudochromosome_Z	NC_044274.1	26124232	26309128	103537558	MCC
Pseudochromosome_Z	NC_044274.1	27024058	27057109	103537542	WDR36
Pseudochromosome_Z	NC_044274.1	27067308	27079763	103537564	SLC25A46
Pseudochromosome_Z	NC_044274.1	41545786	41724597	103530663	CNTLN
Pseudochromosome_Z	NC_044274.1	42290905	42333582	115599914	LOC115599914
Pseudochromosome_Z	NC_044274.1	45726586	45856573	103530643	LOC103530643
Pseudochromosome_Z	NC_044274.1	48800730	48908829	103537207	SMARCA2
Pseudochromosome_Z	NC_044274.1	49538259	49600488	103537258	ANKRD31
Pseudochromosome_Z	NC_044274.1	49602678	49622001	103537203	HMGCR
Pseudochromosome_Z	NC_044274.1	49627846	49629702	103537257	MED18
Pseudochromosome_Z	NC_044274.1	49631883	49703854	103537256	CERT1

## Sheet: Archilochus
chromosome name	genome position			gene ID	gene name
Pseudochromosome_4B	NC_044249.1	12305407	12383139	103535721	LOC103535721
Pseudochromosome_4B	NC_044249.1	12924187	13409155	103535773	SORCS2
Pseudochromosome_4B	NC_044249.1	13507476	13532267	115598340	LOC115598340
Pseudochromosome_4B	NC_044249.1	13543489	13642258	103535775	ABLIM2
Pseudochromosome_4B	NC_044249.1	13686217	13713747	103535776	SH3TC1
Pseudochromosome_4B	NC_044249.1	13995387	14000662	103535726	GPR78
Pseudochromosome_4B	NC_044249.1	14227522	14229789	115598330	LOC115598330
Pseudochromosome_4B	NC_044249.1	14238116	14240784	103535779	HMX1
Pseudochromosome_4B	NC_044249.1	14395192	14397109	103535780	ADRA2C
Pseudochromosome_4B	NC_044249.1	14637421	14646164	103535728	LRPAP1
Pseudochromosome_4B	NC_044249.1	14655188	14711137	103535729	DOK7
Pseudochromosome_4B	NC_044249.1	14774347	14854776	103535732	RGS12
Pseudochromosome_4B	NC_044249.1	14865129	14884821	103535733	MSANTD1
Pseudochromosome_4B	NC_044249.1	14918743	15000303	103535781	HTT
Pseudochromosome_5	NC_044250.1	16395076	16412666	103530478	RASSF7
Pseudochromosome_5	NC_044250.1	16443934	16446623	115598385	LOC115598385
Pseudochromosome_5	NC_044250.1	16462363	16504921	103530496	CPT1A
Pseudochromosome_11	NC_044257.1	19821209	19959090	103526498	ZFHX3
Pseudochromosome_11	NC_044257.1	19972938	20050213	115598965	LOC115598965
Pseudochromosome_11	NC_044257.1	20055393	20065062	103526076	DHX38
Pseudochromosome_11	NC_044257.1	20065406	20068986	103526487	LOC103526487
Pseudochromosome_11	NC_044257.1	20069248	20072909	103526476	DHODH
Pseudochromosome_11	NC_044257.1	20073045	20081006	103526059	IST1
Pseudochromosome_11	NC_044257.1	20081035	20093500	103526036	ZNF821
Pseudochromosome_11	NC_044257.1	20095863	20102567	103526465	ATXN1L
Pseudochromosome_11	NC_044257.1	20095863	20102567	103526465	ATXN1L
Pseudochromosome_11	NC_044257.1	20103195	20142475	103526020	AP1G1
Pseudochromosome_11	NC_044257.1	20127121	20127207	115598970	LOC115598970
Pseudochromosome_11	NC_044257.1	20144056	20172800	103526453	PHLPP2
Pseudochromosome_11	NC_044257.1	20172792	20175450	103526442	MARVELD3
Pseudochromosome_11	NC_044257.1	20181439	20190208	103526010	TAT
Pseudochromosome_11	NC_044257.1	20191765	20200645	103526001	CHST4
Pseudochromosome_13	NC_044259.1	4597794	4601842	103532981	NUDCD2
Pseudochromosome_13	NC_044259.1	4601955	4614202	103532980	HMMR
Pseudochromosome_13	NC_044259.1	4618893	4629761	103532979	MAT2B
Pseudochromosome_13	NC_044259.1	4634639	4661385	103532916	ETF1
Pseudochromosome_13	NC_044259.1	4670031	4738451	103532915	FBXW11
Pseudochromosome_13	NC_044259.1	5100161	5111861	103532978	NPM1
Pseudochromosome_13	NC_044259.1	5143664	5145583	115599075	TLX3
Pseudochromosome_13	NC_044259.1	5155368	5291007	103532977	RANBP17
Pseudochromosome_13	NC_044259.1	5296810	5303967	103532912	LOC103532912
Pseudochromosome_13	NC_044259.1	5316238	5326984	103532911	GABRP
Pseudochromosome_13	NC_044259.1	5351371	5555004	103532909	KCNIP1
Pseudochromosome_13	NC_044259.1	5604239	5611208	103532910	KCNMB1
Pseudochromosome_13	NC_044259.1	5659537	5683951	103532907	LCP2
Pseudochromosome_13	NC_044259.1	5751447	5753596	103532906	FOXI1
Pseudochromosome_13	NC_044259.1	5765906	5899646	103532904	DOCK2
Pseudochromosome_13	NC_044259.1	5836473	5840256	115599052	INSYN2B
Pseudochromosome_13	NC_044259.1	5903425	5925125	103532903	SPDL1
Pseudochromosome_13	NC_044259.1	6189134	6200388	103532973	SLU7
Pseudochromosome_13	NC_044259.1	6200201	6204536	103532972	PTTG1
Pseudochromosome_13	NC_044259.1	6276427	6320776	103532898	ATP10B
Pseudochromosome_18	NC_044263.1	6602557	6611330	103529166	EPN3
Pseudochromosome_18	NC_044263.1	6611856	6621458	103529165	SPATA20
Pseudochromosome_18	NC_044263.1	6639266	6778563	103529164	CACNA1G
Pseudochromosome_18	NC_044263.1	6789481	6837666	103529163	ABCC3
Pseudochromosome_18	NC_044263.1	6840415	6847169	103529162	ANKRD40
Pseudochromosome_18	NC_044263.1	6848757	6867647	103529060	LUC7L3
Pseudochromosome_18	NC_044263.1	6868767	6875767	103529161	LOC103529161
Pseudochromosome_18	NC_044263.1	6889449	6893805	103529059	WFIKKN2
Pseudochromosome_18	NC_044263.1	6914154	6919059	103529058	TOB1
Pseudochromosome_18	NC_044263.1	6977751	7038133	103529056	SPAG9
Pseudochromosome_18	NC_044263.1	7038185	7046184	103529055	LOC103529055
Pseudochromosome_18	NC_044263.1	7048124	7050681	103529054	LOC103529054
Pseudochromosome_18	NC_044263.1	7051212	7079684	103529052	MBTD1
Pseudochromosome_18	NC_044263.1	7080207	7087691	103529159	UTP18
Pseudochromosome_18	NC_044263.1	7154210	7312817	103529051	CA10
Pseudochromosome_18	NC_044263.1	7908218	7943444	103529049	HLF
Pseudochromosome_18	NC_044263.1	7951604	7968778	103529155	MMD
Pseudochromosome_18	NC_044263.1	8045673	8051625	103529048	TMEM100
Pseudochromosome_18	NC_044263.1	8059634	8066369	103529154	PCTP
Pseudochromosome_18	NC_044263.1	8153514	8207181	103529153	ANKFN1
Pseudochromosome_23	NC_044268.1	2400003	2424868	103535508	FHL3
Pseudochromosome_23	NC_044268.1	2425483	2428841	103535559	UTP11
Pseudochromosome_23	NC_044268.1	2452903	2454118	115599582	POU3F1
Pseudochromosome_23	NC_044268.1	2843611	2929360	103527677	GRIK3
Pseudochromosome_24	NC_044269.1	63148	106736	103532711	PRDM10
Pseudochromosome_24	NC_044269.1	123210	168713	103532709	APLP2
Pseudochromosome_24	NC_044269.1	176887	180199	103532708	LOC103532708
Pseudochromosome_24	NC_044269.1	189688	198638	103532707	LOC103532707
Pseudochromosome_24	NC_044269.1	243807	276441	103532740	BARX2
Pseudochromosome_Z	NC_044274.1	12603890	12621887	103530852	C1QTNF3
Pseudochromosome_Z	NC_044274.1	12692032	12777245	103530856	RAI14
Pseudochromosome_Z	NC_044274.1	16639861	16816197	103536752	HCN1
Pseudochromosome_Z	NC_044274.1	16891510	16893182	115599944	LOC115599944
Pseudochromosome_Z	NC_044274.1	21300157	21309405	103534222	NIPSNAP3A
Pseudochromosome_Z	NC_044274.1	21312716	21407755	103534223	ABCA1
Pseudochromosome_Z	NC_044274.1	21690915	21707092	103531848	TMEM38B
Pseudochromosome_Z	NC_044274.1	22221089	22259693	103531846	RAD23B
Pseudochromosome_Z	NC_044274.1	22758447	22767610	103531854	PHAX
Pseudochromosome_Z	NC_044274.1	22917242	23012547	103531844	MEGF10
Pseudochromosome_Z	NC_044274.1	23023465	23104487	103531843	PRRC1
Pseudochromosome_Z	NC_044274.1	23081391	23081709	103531842	CTXN3
Pseudochromosome_Z	NC_044274.1	23236760	23305498	103531852	SLC12A2
Pseudochromosome_Z	NC_044274.1	23860060	23936729	103537545	GAK
Pseudochromosome_Z	NC_044274.1	23961780	24049820	103537528	PIGG
Pseudochromosome_Z	NC_044274.1	24085607	24086737	115599905	TMEM271
Pseudochromosome_Z	NC_044274.1	24436500	24492425	103537530	LOC103537530
Pseudochromosome_Z	NC_044274.1	25197882	25298050	103537533	RNF38
Pseudochromosome_Z	NC_044274.1	25580673	25614394	103537556	PGGT1B
Pseudochromosome_Z	NC_044274.1	25630871	25634019	115599955	LOC115599955
Pseudochromosome_Z	NC_044274.1	25634088	25654743	103537535	TRIM36
Pseudochromosome_Z	NC_044274.1	25818575	25882033	103537557	KCNN2
Pseudochromosome_Z	NC_044274.1	26087367	26117761	103537536	YTHDC2
Pseudochromosome_Z	NC_044274.1	26124232	26309128	103537558	MCC
Pseudochromosome_Z	NC_044274.1	26318098	26336697	103537537	DCP2
Pseudochromosome_Z	NC_044274.1	26344360	26360057	103537559	REEP5
Pseudochromosome_Z	NC_044274.1	26364431	26370183	103537560	SRP19
Pseudochromosome_Z	NC_044274.1	26376845	26465097	103537538	APC
Pseudochromosome_Z	NC_044274.1	26532860	26654198	103537562	EPB41L4A
Pseudochromosome_Z	NC_044274.1	26660237	26709182	115599907	LOC115599907
Pseudochromosome_Z	NC_044274.1	26662993	26663124	115599972	LOC115599972
Pseudochromosome_Z	NC_044274.1	26776527	26793872	103537540	LOC103537540
Pseudochromosome_Z	NC_044274.1	26861324	26999770	103537541	CAMK4
Pseudochromosome_Z	NC_044274.1	27024058	27057109	103537542	WDR36
Pseudochromosome_Z	NC_044274.1	27067308	27079763	103537564	SLC25A46
Pseudochromosome_Z	NC_044274.1	27306519	27407837	103537565	MAN2A1
Pseudochromosome_Z	NC_044274.1	32587703	32648143	103539262	LRRC2
Pseudochromosome_Z	NC_044274.1	32690519	32694650	103539251	LOC103539251
Pseudochromosome_Z	NC_044274.1	33965067	33968543	115599898	GAS1

## Sheet: Selasphorus
chromosome name	genome position			gene ID	gene name
Pseudochromosome_1	NC_044244.1	64092231	64102586	115598585	CCDC107
Pseudochromosome_1	NC_044244.1	64103877	64107205	115599316	LOC115599316
Pseudochromosome_1	NC_044244.1	64111550	64116820	115599317	LOC115599317
Pseudochromosome_1	NC_044244.1	64147171	64193939	103538159	KCNC2
Pseudochromosome_1	NC_044244.1	64199544	64220553	103527877	INSRR
Pseudochromosome_1	NC_044244.1	94580787	94609232	103537058	VGLL3
Pseudochromosome_2	NC_044245.1	68583968	68586277	115597870	FOXC1
Pseudochromosome_2	NC_044245.1	68597683	69018604	103527430	GMDS
Pseudochromosome_3	NC_044246.1	53795865	53820187	103535128	DTD1
Pseudochromosome_3	NC_044246.1	53986104	54033093	103535112	LIN9
Pseudochromosome_3	NC_044246.1	54035821	54036776	103535126	MIXL1
Pseudochromosome_3	NC_044246.1	54061463	54080234	103535125	ACBD3
Pseudochromosome_3	NC_044246.1	54106718	54112830	103535124	LOC103535124
Pseudochromosome_3	NC_044246.1	54121295	54133258	115598117	LOC115598117
Pseudochromosome_3	NC_044246.1	54133440	54142257	103535110	SDE2
Pseudochromosome_3	NC_044246.1	54161155	54164286	103535109	LEFTY1
Pseudochromosome_3	NC_044246.1	54179509	54210268	103535108	TMEM63A
Pseudochromosome_3	NC_044246.1	54237008	54239694	115598164	LOC115598164
Pseudochromosome_3	NC_044246.1	54246976	54252832	103535123	SRP9
Pseudochromosome_3	NC_044246.1	54252949	54388853	103535107	ENAH
Pseudochromosome_3	NC_044246.1	54568158	54601993	103529821	WDR26
Pseudochromosome_3	NC_044246.1	54604109	54613665	103529820	CNIH4
Pseudochromosome_3	NC_044246.1	54613604	54657253	103529819	NVL
Pseudochromosome_3	NC_044246.1	54665450	54669719	103529818	DEGS1
Pseudochromosome_3	NC_044246.1	54677792	54690216	103529822	FBXO28
Pseudochromosome_3	NC_044246.1	55074916	55122559	103528695	PLAGL1
Pseudochromosome_3	NC_044246.1	55125844	55134953	103528725	ZC2HC1B
Pseudochromosome_3	NC_044246.1	55135055	55144260	103528724	LTV1
Pseudochromosome_3	NC_044246.1	55149615	55295207	103528723	PHACTR2
Pseudochromosome_3	NC_044246.1	55298337	55311708	103528722	FUCA2
Pseudochromosome_3	NC_044246.1	55310915	55328571	103528721	PEX3
Pseudochromosome_3	NC_044246.1	55328599	55339538	103528694	ADAT2
Pseudochromosome_3	NC_044246.1	55366983	55489332	103528693	AIG1
Pseudochromosome_3	NC_044246.1	55895252	55933676	103528690	VTA1
Pseudochromosome_3	NC_044246.1	55937263	55938927	115598066	GJE1
Pseudochromosome_3	NC_044246.1	55946741	55960169	103528719	NMBR
Pseudochromosome_4	NC_044247.1	82354	117901	103535158	MSN
Pseudochromosome_4	NC_044247.1	120868	123741	103535157	LOC103535157
Pseudochromosome_4	NC_044247.1	125293	150923	103535181	LOC103535181
Pseudochromosome_4	NC_044247.1	165922	194934	115598191	LOC115598191
Pseudochromosome_4	NC_044247.1	176133	181531	115598190	LOC115598190
Pseudochromosome_4	NC_044247.1	183039	189277	103535183	LOC103535183
Pseudochromosome_4	NC_044247.1	192196	198146	103535184	LOC103535184
Pseudochromosome_13	NC_044259.1	5296810	5303967	103532912	LOC103532912
Pseudochromosome_13	NC_044259.1	5316238	5326984	103532911	GABRP
Pseudochromosome_13	NC_044259.1	5351371	5555004	103532909	KCNIP1
Pseudochromosome_13	NC_044259.1	6011187	6026386	103532902	ADRA1B
Pseudochromosome_13	NC_044259.1	6038327	6066553	103532901	TTC1
Pseudochromosome_13	NC_044259.1	6091404	6107136	103532975	PWWP2A
Pseudochromosome_18	NC_044263.1	8045673	8051625	103529048	TMEM100
Pseudochromosome_18	NC_044263.1	8059634	8066369	103529154	PCTP
Pseudochromosome_18	NC_044263.1	8153514	8207181	103529153	ANKFN1
Pseudochromosome_18	NC_044263.1	8592928	8607375	103533868	WDR45B
Pseudochromosome_18	NC_044263.1	8609637	8616251	103533901	RAB40B
Pseudochromosome_18	NC_044263.1	8616246	8622491	103533867	FN3KRP
Pseudochromosome_18	NC_044263.1	8626160	8633238	103533866	FN3K
Pseudochromosome_18	NC_044263.1	8633709	8740231	103533865	TBCD
Pseudochromosome_18	NC_044263.1	8661577	8664152	103533864	ZNF750
Pseudochromosome_26	NC_044271.1	4296342	4336505	103533636	CACNA1S
Pseudochromosome_26	NC_044271.1	4338815	4373436	103533637	KIF21B
Pseudochromosome_26	NC_044271.1	4378681	4383364	103533539	ELF3
Pseudochromosome_26	NC_044271.1	4415193	4420493	103533638	GPR37L1
Pseudochromosome_26	NC_044271.1	4421833	4432894	103533639	ARL8A
Pseudochromosome_26	NC_044271.1	4435871	4443565	103533540	PTPN7
Pseudochromosome_26	NC_044271.1	4456829	4489668	103533640	LOC103533640
Pseudochromosome_26	NC_044271.1	4496078	4603390	103533641	LGR6
Pseudochromosome_26	NC_044271.1	4664202	4687289	103533541	LRRN2
Pseudochromosome_26	NC_044271.1	4698726	4717191	103533542	MDM4
Pseudochromosome_26	NC_044271.1	4718131	4718204	115599732	TRNAK-UUU
Pseudochromosome_26	NC_044271.1	4726996	4742769	103533642	PIK3C2B
Pseudochromosome_26	NC_044271.1	4743194	4750259	103533643	PPP1R15B
Pseudochromosome_26	NC_044271.1	4756656	4759597	115599712	LOC115599712
Pseudochromosome_26	NC_044271.1	4770711	4804309	103533543	PLEKHA6
Pseudochromosome_Z	NC_044274.1	12603890	12621887	103530852	C1QTNF3
Pseudochromosome_Z	NC_044274.1	12692032	12777245	103530856	RAI14
Pseudochromosome_Z	NC_044274.1	12950677	13034382	103528182	SPEF2
Pseudochromosome_Z	NC_044274.1	13057960	13072264	103528183	IL7R
Pseudochromosome_Z	NC_044274.1	13080779	13095065	103528163	CAPSL
Pseudochromosome_Z	NC_044274.1	16639861	16816197	103536752	HCN1
Pseudochromosome_Z	NC_044274.1	16891510	16893182	115599944	LOC115599944
Pseudochromosome_Z	NC_044274.1	16900008	16901680	115599942	LOC115599942
Pseudochromosome_Z	NC_044274.1	16941383	16963284	103534224	EMB
Pseudochromosome_Z	NC_044274.1	16993570	17107785	103534225	PARP8
Pseudochromosome_Z	NC_044274.1	17332384	17338400	103534226	ISL1
Pseudochromosome_Z	NC_044274.1	17967879	18036008	103534228	ITGA2
Pseudochromosome_Z	NC_044274.1	18043423	18050373	103534229	LOC103534229
Pseudochromosome_Z	NC_044274.1	18043423	18050365	103534204	LOC103534204
Pseudochromosome_Z	NC_044274.1	18200395	18247150	103534231	NDUFS4
Pseudochromosome_Z	NC_044274.1	18298692	18511853	103534206	ARL15
Pseudochromosome_Z	NC_044274.1	21300157	21309405	103534222	NIPSNAP3A
Pseudochromosome_Z	NC_044274.1	21312716	21407755	103534223	ABCA1
Pseudochromosome_Z	NC_044274.1	22304363	22309405	103531855	KLF4
Pseudochromosome_Z	NC_044274.1	22758447	22767610	103531854	PHAX
Pseudochromosome_Z	NC_044274.1	23236760	23305498	103531852	SLC12A2
Pseudochromosome_Z	NC_044274.1	23319263	23482152	103531851	FBN2
Pseudochromosome_Z	NC_044274.1	23860060	23936729	103537545	GAK
Pseudochromosome_Z	NC_044274.1	23961780	24049820	103537528	PIGG
Pseudochromosome_Z	NC_044274.1	24276095	24367408	103537546	TRABD2A
Pseudochromosome_Z	NC_044274.1	24556154	24604468	103537531	PCGF3
Pseudochromosome_Z	NC_044274.1	24861379	24896840	103537548	CPLX1
Pseudochromosome_Z	NC_044274.1	25323869	25325826	115599906	LOC115599906
Pseudochromosome_Z	NC_044274.1	25354741	25411926	103537553	SHB
Pseudochromosome_Z	NC_044274.1	25457979	25475018	103537534	FEM1C
Pseudochromosome_Z	NC_044274.1	25569495	25580515	103537555	CCDC112
Pseudochromosome_Z	NC_044274.1	25580673	25614394	103537556	PGGT1B
Pseudochromosome_Z	NC_044274.1	25630871	25634019	115599955	LOC115599955
Pseudochromosome_Z	NC_044274.1	25634088	25654743	103537535	TRIM36
Pseudochromosome_Z	NC_044274.1	25818575	25882033	103537557	KCNN2
Pseudochromosome_Z	NC_044274.1	26087367	26117761	103537536	YTHDC2
Pseudochromosome_Z	NC_044274.1	26124232	26309128	103537558	MCC
Pseudochromosome_Z	NC_044274.1	26318098	26336697	103537537	DCP2
Pseudochromosome_Z	NC_044274.1	26344360	26360057	103537559	REEP5
Pseudochromosome_Z	NC_044274.1	26364431	26370183	103537560	SRP19
Pseudochromosome_Z	NC_044274.1	26376845	26465097	103537538	APC
Pseudochromosome_Z	NC_044274.1	26532860	26654198	103537562	EPB41L4A
Pseudochromosome_Z	NC_044274.1	26660237	26709182	115599907	LOC115599907
Pseudochromosome_Z	NC_044274.1	26662993	26663124	115599972	LOC115599972
Pseudochromosome_Z	NC_044274.1	26776527	26793872	103537540	LOC103537540
Pseudochromosome_Z	NC_044274.1	26837368	26854418	103537563	STARD4
Pseudochromosome_Z	NC_044274.1	26861324	26999770	103537541	CAMK4
Pseudochromosome_Z	NC_044274.1	27024058	27057109	103537542	WDR36
Pseudochromosome_Z	NC_044274.1	27067308	27079763	103537564	SLC25A46
Pseudochromosome_Z	NC_044274.1	27306519	27407837	103537565	MAN2A1
Pseudochromosome_Z	NC_044274.1	27485288	27499068	103537566	PJA2
Pseudochromosome_Z	NC_044274.1	27538606	27643822	103537544	FER
Pseudochromosome_Z	NC_044274.1	27689570	27932736	103537567	FBXL17
Pseudochromosome_Z	NC_044274.1	27998139	28193950	103537568	EFNA5
Pseudochromosome_Z	NC_044274.1	28623196	28634550	103527757	NUDT12
Pseudochromosome_Z	NC_044274.1	28699104	28710084	103527655	CZH5orf30
Pseudochromosome_Z	NC_044274.1	28714458	28769423	103527560	PPIP5K2
Pseudochromosome_Z	NC_044274.1	28769470	28786899	103527467	GIN1
Pseudochromosome_Z	NC_044274.1	28797568	28893960	103527161	PAM
Pseudochromosome_Z	NC_044274.1	28893234	28990294	103528262	SLCO4C1
Pseudochromosome_Z	NC_044274.1	29030673	29074571	103527057	ST8SIA4
Pseudochromosome_Z	NC_044274.1	29094482	29100003	115599908	FAM174A
Pseudochromosome_Z	NC_044274.1	29209226	29226954	103528060	RIOK2
Pseudochromosome_Z	NC_044274.1	29248497	29295225	103527963	SLC27A6
Pseudochromosome_Z	NC_044274.1	29910642	29914757	103539588	HINT1
Pseudochromosome_Z	NC_044274.1	29918729	29928397	103539577	LYRM7
Pseudochromosome_Z	NC_044274.1	29955698	30017889	103539361	CDC42SE2
Pseudochromosome_Z	NC_044274.1	30099701	30259255	103539352	ROR2
Pseudochromosome_Z	NC_044274.1	30279388	30289561	115599950	LOC115599950
Pseudochromosome_Z	NC_044274.1	33385529	33557212	103539212	AOPEP
Pseudochromosome_Z	NC_044274.1	34298660	34329447	103539147	NAA35
Pseudochromosome_Z	NC_044274.1	34335683	34399971	103539148	AGTPBP1
Pseudochromosome_Z	NC_044274.1	34574806	34781551	103539370	NTRK2
Pseudochromosome_Z	NC_044274.1	35683959	35753374	103539397	TLE1
